# Supplementary material for: GPX1 and RCN1 as New Endoplasmic Reticulum Stress-Related Biomarkers in Multiple Sclerosis Brain Tissue and Their Involvement in the APP-CD74 Pathway: An Integrated Study Combining Machine Learning and Multi-Omics
Source: Int J Mol Sci. 2025 Jun 29;26(13):6286. doi: 10.3390/ijms26136286 (PMC12249644; doi:10.3390/ijms26136286)
Supplement: Supplementary file 1 [file ijms-26-06286-s001.zip › Supplementary Table S1.xlsx]

## Sheet: Sheet1
ER stress-related genes
Gene Symbol	Description	GC Id
HSPA5	Heat Shock Protein Family A (Hsp70) Member 5	GC09M125234
EIF2AK3	Eukaryotic Translation Initiation Factor 2 Alpha Kinase 3	GC02M088637
XBP1	X-Box Binding Protein 1	GC22M028794
ERN1	Endoplasmic Reticulum To Nucleus Signaling 1	GC17M064039
ATP2A2	ATPase Sarcoplasmic/Endoplasmic Reticulum Ca2+ Transporting 2	GC12P110280
ATF6	Activating Transcription Factor 6	GC01P161766
TP53	Tumor Protein P53	GC17M007661
VCP	Valosin Containing Protein	GC09M035056
HERPUD1	Homocysteine Inducible ER Protein With Ubiquitin Like Domain 1	GC16P056931
SOD1	Superoxide Dismutase 1	GC21P031659
RYR2	Ryanodine Receptor 2	GC01P237042
ATP2A1	ATPase Sarcoplasmic/Endoplasmic Reticulum Ca2+ Transporting 1	GC16P028891
HSP90B1	Heat Shock Protein 90 Beta Family Member 1	GC12P103930
TNF	Tumor Necrosis Factor	GC06P033397
EIF2S1	Eukaryotic Translation Initiation Factor 2 Subunit Alpha	GC14P067359
PRKN	Parkin RBR E3 Ubiquitin Protein Ligase	GC06M161348
ATF4	Activating Transcription Factor 4	GC22P039519
DDIT3	DNA Damage Inducible Transcript 3	GC12M057516
APP	Amyloid Beta Precursor Protein	GC21M025880
PSEN1	Presenilin 1	GC14P073136
CANX	Calnexin	GC05P179678
SYVN1	Synoviolin 1	GC11M065122
CALR	Calreticulin	GC19P012938
DNAJC3	DnaJ Heat Shock Protein Family (Hsp40) Member C3	GC13P095677
HYOU1	Hypoxia Up-Regulated 1	GC11M119045
ATP2A3	ATPase Sarcoplasmic/Endoplasmic Reticulum Ca2+ Transporting 3	GC17M003923
CAT	Catalase	GC11P034460
INS	Insulin	GC11M002159
SAR1B	Secretion Associated Ras Related GTPase 1B	GC05M134601
NFE2L2	Nuclear Factor, Erythroid 2 Like 2	GC02M177227
NFE2L1	Nuclear Factor, Erythroid 2 Like 1	GC17P048049
RYR1	Ryanodine Receptor 1	GC19P038434
DNAJC10	DnaJ Heat Shock Protein Family (Hsp40) Member C10	GC02P182716
ITPR1	Inositol 1,4,5-Trisphosphate Receptor Type 1	GC03P004486
CACNA1C	Calcium Voltage-Gated Channel Subunit Alpha1 C	GC12P001970
WFS1	Wolframin ER Transmembrane Glycoprotein	GC04P006271
PPP1R15A	Protein Phosphatase 1 Regulatory Subunit 15A	GC19P048872
P4HB	Prolyl 4-Hydroxylase Subunit Beta	GC17M081843
CFTR	CF Transmembrane Conductance Regulator	GC07P117465
PRNP	Prion Protein	GC20P004686
MAPK8	Mitogen-Activated Protein Kinase 8	GC10P048306
ERO1A	Endoplasmic Reticulum Oxidoreductase 1 Alpha	GC14M052640
OS9	OS9 Endoplasmic Reticulum Lectin	GC12P057693
DERL2	Derlin 2	GC17M005471
BCL2	BCL2 Apoptosis Regulator	GC18M063123
ERP29	Endoplasmic Reticulum Protein 29	GC12P112013
SIL1	SIL1 Nucleotide Exchange Factor	GC05M138957
CLU	Clusterin	GC08M027596
SERP1	Stress Associated Endoplasmic Reticulum Protein 1	GC03M150541
MAPT	Microtubule Associated Protein Tau	GC17P045894
PDIA3	Protein Disulfide Isomerase Family A Member 3	GC15P043746
TARDBP	TAR DNA Binding Protein	GC01P011013
MPO	Myeloperoxidase	GC17M058269
MAP3K5	Mitogen-Activated Protein Kinase Kinase Kinase 5	GC06M136557
H6PD	Hexose-6-Phosphate Dehydrogenase/Glucose 1-Dehydrogenase	GC01P009234
SERPINA1	Serpin Family A Member 1	GC14M094376
HSPA4	Heat Shock Protein Family A (Hsp70) Member 4	GC05P133051
CASQ1	Calsequestrin 1	GC01P160190
ERP44	Endoplasmic Reticulum Protein 44	GC09M099979
DERL1	Derlin 1	GC08M123013
CASP4	Caspase 4	GC11M104942
EPM2A	EPM2A Glucan Phosphatase, Laforin	GC06M145382
CXCL8	C-X-C Motif Chemokine Ligand 8	GC04P073740
CASP3	Caspase 3	GC04M184627
NHLRC1	NHL Repeat Containing E3 Ubiquitin Protein Ligase 1	GC06M018065
BAX	BCL2 Associated X, Apoptosis Regulator	GC19P048954
ERAP1	Endoplasmic Reticulum Aminopeptidase 1	GC05M096760
STIM1	Stromal Interaction Molecule 1	GC11P003855
DSP	Desmoplakin	GC06P007541
HLA-DRB1	Major Histocompatibility Complex, Class II, DR Beta 1	GC06M032578
F2	Coagulation Factor II, Thrombin	GC11P046720
HMOX1	Heme Oxygenase 1	GC22P035380
KDELR1	KDEL Endoplasmic Reticulum Protein Retention Receptor 1	GC19M048382
MIA2	MIA SH3 Domain ER Export Factor 2	GC14P039230
SNCA	Synuclein Alpha	GC04M089724
IL1B	Interleukin 1 Beta	GC02M112829
DERL3	Derlin 3	GC22M023834
SEC16A	SEC16 Homolog A, Endoplasmic Reticulum Export Factor	GC09M136440
MBTPS2	Membrane Bound Transcription Factor Peptidase, Site 2	GC0XP021839
ERLEC1	Endoplasmic Reticulum Lectin 1	GC02P053786
SEC23A	Sec23 Homolog A, COPII Coat Complex Component	GC14M039031
AMFR	Autocrine Motility Factor Receptor	GC16M056361
MANF	Mesencephalic Astrocyte Derived Neurotrophic Factor	GC03P051385
SERP2	Stress Associated Endoplasmic Reticulum Protein Family Member 2	GC13P044373
SEL1L	SEL1L Adaptor Subunit Of ERAD E3 Ubiquitin Ligase	GC14M081471
APOB	Apolipoprotein B	GC02M020956
ALB	Albumin	GC04P073397
TRDN	Triadin	GC06M123198
HSP90AA1	Heat Shock Protein 90 Alpha Family Class A Member 1	GC14M102080
LMAN1	Lectin, Mannose Binding 1	GC18M059327
HSPA1A	Heat Shock Protein Family A (Hsp70) Member 1A	GC06P033429
CDKN3	Cyclin Dependent Kinase Inhibitor 3	GC14P054398
ERN2	Endoplasmic Reticulum To Nucleus Signaling 2	GC16M023690
SOD2	Superoxide Dismutase 2	GC06M159669
PDIA4	Protein Disulfide Isomerase Family A Member 4	GC07M149003
POMC	Proopiomelanocortin	GC02M025160
ALG2	ALG2 Alpha-1,3/1,6-Mannosyltransferase	GC09M099216
SELENOS	Selenoprotein S	GC15M102816
CREB3L1	CAMP Responsive Element Binding Protein 3 Like 1	GC11P046299
APOE	Apolipoprotein E	GC19P044906
HSPA8	Heat Shock Protein Family A (Hsp70) Member 8	GC11M123057
HSF1	Heat Shock Transcription Factor 1	GC08P144291
KCNH2	Potassium Voltage-Gated Channel Subfamily H Member 2	GC07M150944
HFE	Homeostatic Iron Regulator	GC06P026087
EIF2AK4	Eukaryotic Translation Initiation Factor 2 Alpha Kinase 4	GC15P039934
MAPK14	Mitogen-Activated Protein Kinase 14	GC06P046047
COMT	Catechol-O-Methyltransferase	GC22P019941
GFAP	Glial Fibrillary Acidic Protein	GC17M044905
ELN	Elastin	GC07P074027
CYP21A2	Cytochrome P450 Family 21 Subfamily A Member 2	GC06P033435
KDELR2	KDEL Endoplasmic Reticulum Protein Retention Receptor 2	GC07M006447
SEC23B	SEC23 Homolog B, COPII Coat Complex Component	GC20P018507
BCAP31	B Cell Receptor Associated Protein 31	GC0XM153701
CD4	CD4 Molecule	GC12P006786
PSEN2	Presenilin 2	GC01P226870
MAN1B1	Mannosidase Alpha Class 1B Member 1	GC09P137086
EDN1	Endothelin 1	GC06P012290
DMD	Dystrophin	GC0XM031047
DRD5	Dopamine Receptor D5	GC04P009783
SEC13	SEC13 Homolog, Nuclear Pore And COPII Coat Complex Component	GC03M010293
ERAP2	Endoplasmic Reticulum Aminopeptidase 2	GC05P096875
ATF6B	Activating Transcription Factor 6 Beta	GC06M032115
RPS27A	Ribosomal Protein S27a	GC02P055231
BAG6	BAG Cochaperone 6	GC06M031639
SPP1	Secreted Phosphoprotein 1	GC04P087975
DNAJB9	DnaJ Heat Shock Protein Family (Hsp40) Member B9	GC07P108569
COMP	Cartilage Oligomeric Matrix Protein	GC19M018783
JUP	Junction Plakoglobin	GC17M041754
ANK2	Ankyrin 2	GC04P112818
CREB3	CAMP Responsive Element Binding Protein 3	GC09P035722
MOGS	Mannosyl-Oligosaccharide Glucosidase	GC02M074461
SLC26A2	Solute Carrier Family 26 Member 2	GC05P149944
SEC61A1	SEC61 Translocon Subunit Alpha 1	GC03P128051
CR2	Complement C3d Receptor 2	GC01P207454
CYCS	Cytochrome C, Somatic	GC07M025118
SNAP25	Synaptosome Associated Protein 25	GC20P010218
MAPK1	Mitogen-Activated Protein Kinase 1	GC22M021754
SERPINH1	Serpin Family H Member 1	GC11P075562
SCN5A	Sodium Voltage-Gated Channel Alpha Subunit 5	GC03M038549
JUN	Jun Proto-Oncogene, AP-1 Transcription Factor Subunit	GC01M058780
EDNRA	Endothelin Receptor Type A	GC04P147480
PDIA2	Protein Disulfide Isomerase Family A Member 2	GC16P001224
SAR1A	Secretion Associated Ras Related GTPase 1A	GC10M070147
DNAJB11	DnaJ Heat Shock Protein Family (Hsp40) Member B11	GC03P186567
F9	Coagulation Factor IX	GC0XP139530
DNAJB1	DnaJ Heat Shock Protein Family (Hsp40) Member B1	GC19M014514
TXNDC12	Thioredoxin Domain Containing 12	GC01M052020
SCN2A	Sodium Voltage-Gated Channel Alpha Subunit 2	GC02P165130
NOS3	Nitric Oxide Synthase 3	GC07P150990
CISD2	CDGSH Iron Sulfur Domain 2	GC04P102868
EDEM1	ER Degradation Enhancing Alpha-Mannosidase Like Protein 1	GC03P005187
GLA	Galactosidase Alpha	GC0XM101397
SLC6A4	Solute Carrier Family 6 Member 4	GC17M030194
SEC24C	SEC24 Homolog C, COPII Coat Complex Component	GC10P073744
ERO1B	Endoplasmic Reticulum Oxidoreductase 1 Beta	GC01M236216
SELENOK	Selenoprotein K	GC03M053884
PTPN1	Protein Tyrosine Phosphatase Non-Receptor Type 1	GC20P050510
SEC24B	SEC24 Homolog B, COPII Coat Complex Component	GC04P109433
PLN	Phospholamban	GC06P118548
HTT	Huntingtin	GC04P003041
SP1	Sp1 Transcription Factor	GC12P053380
EIF2AK2	Eukaryotic Translation Initiation Factor 2 Alpha Kinase 2	GC02M037099
GJB2	Gap Junction Protein Beta 2	GC13M020187
MTTP	Microsomal Triglyceride Transfer Protein	GC04P099563
UBC	Ubiquitin C	GC12M124911
FOS	Fos Proto-Oncogene, AP-1 Transcription Factor Subunit	GC14P075278
CASP8	Caspase 8	GC02P201233
RTN4	Reticulon 4	GC02M054934
CREB3L2	CAMP Responsive Element Binding Protein 3 Like 2	GC07M137874
SIRT1	Sirtuin 1	GC10P067884
CRH	Corticotropin Releasing Hormone	GC08M066176
KCNJ11	Potassium Inwardly Rectifying Channel Subfamily J Member 11	GC11M017364
CASP9	Caspase 9	GC01M015491
CREB3L3	CAMP Responsive Element Binding Protein 3 Like 3	GC19P004153
TXNDC5	Thioredoxin Domain Containing 5	GC06M007893
VAPB	VAMP Associated Protein B And C	GC20P058389
PARK7	Parkinsonism Associated Deglycase	GC01P007968
ERP27	Endoplasmic Reticulum Protein 27	GC12M014914
TOR1A	Torsin Family 1 Member A	GC09M129812
RTN3	Reticulon 3	GC11P063700
SIGMAR1	Sigma Non-Opioid Intracellular Receptor 1	GC09M034634
PARP1	Poly(ADP-Ribose) Polymerase 1	GC01M226360
IL6	Interleukin 6	GC07P022765
UBQLN1	Ubiquilin 1	GC09M083659
DSC2	Desmocollin 2	GC18M031058
LMNA	Lamin A/C	GC01P156082
TH	Tyrosine Hydroxylase	GC11M002163
SERPINA3	Serpin Family A Member 3	GC14P094612
RPN1	Ribophorin I	GC03M128619
LRRK2	Leucine Rich Repeat Kinase 2	GC12P040196
TF	Transferrin	GC03P133666
INPP5K	Inositol Polyphosphate-5-Phosphatase K	GC17M001494
APOA1	Apolipoprotein A1	GC11M116835
RER1	Retention In Endoplasmic Reticulum Sorting Receptor 1	GC01P002391
UGGT1	UDP-Glucose Glycoprotein Glucosyltransferase 1	GC02P128091
TXN	Thioredoxin	GC09M110243
ORAI1	ORAI Calcium Release-Activated Calcium Modulator 1	GC12P122635
CSTB	Cystatin B	GC21M043772
CHERP	Calcium Homeostasis Endoplasmic Reticulum Protein	GC19M016489
MAPK10	Mitogen-Activated Protein Kinase 10	GC04M085990
BAK1	BCL2 Antagonist/Killer 1	GC06M033572
GJA1	Gap Junction Protein Alpha 1	GC06P121436
PPP1R15B	Protein Phosphatase 1 Regulatory Subunit 15B	GC01M204400
AKT1	AKT Serine/Threonine Kinase 1	GC14M104769
C1S	Complement C1s	GC12P007884
SEC31A	SEC31 Homolog A, COPII Coat Complex Component	GC04M082818
PTGS2	Prostaglandin-Endoperoxide Synthase 2	GC01M186640
PPIB	Peptidylprolyl Isomerase B	GC15M064155
MTOR	Mechanistic Target Of Rapamycin Kinase	GC01M011106
LGI4	Leucine Rich Repeat LGI Family Member 4	GC19M035124
GSR	Glutathione-Disulfide Reductase	GC08M030678
ALG1	ALG1 Chitobiosyldiphosphodolichol Beta-Mannosyltransferase	GC16P005033
DPM1	Dolichyl-Phosphate Mannosyltransferase Subunit 1, Catalytic	GC20M050934
KCNE1	Potassium Voltage-Gated Channel Subfamily E Regulatory Subunit 1	GC21M034446
DNAH8	Dynein Axonemal Heavy Chain 8	GC06P046078
TRAF2	TNF Receptor Associated Factor 2	GC09P136881
CIB1	Calcium And Integrin Binding 1	GC15M090229
AVP	Arginine Vasopressin	GC20M003082
VEGFA	Vascular Endothelial Growth Factor A	GC06P043770
DDOST	Dolichyl-Diphosphooligosaccharide--Protein Glycosyltransferase Non-Catalytic Subunit	GC01M020651
SESN2	Sestrin 2	GC01P028270
C1R	Complement C1r	GC12M007110
IL7	Interleukin 7	GC08M078689
LMAN2	Lectin, Mannose Binding 2	GC05M177388
ATF3	Activating Transcription Factor 3	GC01P212565
SSR4	Signal Sequence Receptor Subunit 4	GC0XP153793
HMGCR	3-Hydroxy-3-Methylglutaryl-CoA Reductase	GC05P075336
NOS2	Nitric Oxide Synthase 2	GC17M027756
IGF2R	Insulin Like Growth Factor 2 Receptor	GC06P159969
ESYT1	Extended Synaptotagmin 1	GC12P056162
UBE2J1	Ubiquitin Conjugating Enzyme E2 J1	GC06M089326
TFRC	Transferrin Receptor	GC03M196027
LNPK	Lunapark, ER Junction Formation Factor	GC02M175924
HSPB1	Heat Shock Protein Family B (Small) Member 1	GC07P076302
TRPV4	Transient Receptor Potential Cation Channel Subfamily V Member 4	GC12M109783
COL2A1	Collagen Type II Alpha 1 Chain	GC12M047972
VWF	Von Willebrand Factor	GC12M005917
RNF185	Ring Finger Protein 185	GC22P031160
HP	Haptoglobin	GC16P072089
IAPP	Islet Amyloid Polypeptide	GC12P021354
SERPINC1	Serpin Family C Member 1	GC01M174131
BDNF	Brain Derived Neurotrophic Factor	GC11M027654
NOX4	NADPH Oxidase 4	GC11M089324
HSD11B1	Hydroxysteroid 11-Beta Dehydrogenase 1	GC01P209686
ITPR3	Inositol 1,4,5-Trisphosphate Receptor Type 3	GC06P033620
TMBIM6	Transmembrane BAX Inhibitor Motif Containing 6	GC12P049707
SEC62	SEC62 Homolog, Preprotein Translocation Factor	GC03P169966
EBP	EBP Cholestenol Delta-Isomerase	GC0XP048521
TAP1	Transporter 1, ATP Binding Cassette Subfamily B Member	GC06M032866
GATA1	GATA Binding Protein 1	GC0XP048786
XDH	Xanthine Dehydrogenase	GC02M031294
CTNNB1	Catenin Beta 1	GC03P041236
SEC61B	SEC61 Translocon Subunit Beta	GC09P099222
SELENON	Selenoprotein N	GC01P025800
ITPR2	Inositol 1,4,5-Trisphosphate Receptor Type 2	GC12M026336
CASP12	Caspase 12 (Gene/Pseudogene)	GC11M104885
TAPBP	TAP Binding Protein	GC06M033299
CKAP4	Cytoskeleton Associated Protein 4	GC12M106237
CLN3	CLN3 Lysosomal/Endosomal Transmembrane Protein, Battenin	GC16M028466
CNGA3	Cyclic Nucleotide Gated Channel Subunit Alpha 3	GC02P098329
SLC8A1	Solute Carrier Family 8 Member A1	GC02M040078
THBS1	Thrombospondin 1	GC15P039581
BNIP1	BCL2 Interacting Protein 1	GC05P173144
EGFR	Epidermal Growth Factor Receptor	GC07P055019
SQSTM1	Sequestosome 1	GC05P179806
LPL	Lipoprotein Lipase	GC08P019901
STUB1	STIP1 Homology And U-Box Containing Protein 1	GC16P001253
HSPA1B	Heat Shock Protein Family A (Hsp70) Member 1B	GC06P033427
NR3C1	Nuclear Receptor Subfamily 3 Group C Member 1	GC05M143277
RPN2	Ribophorin II	GC20P037178
AKAP9	A-Kinase Anchoring Protein 9	GC07P091940
CACNA1S	Calcium Voltage-Gated Channel Subunit Alpha1 S	GC01M201008
MYH7	Myosin Heavy Chain 7	GC14M023412
TGFB1	Transforming Growth Factor Beta 1	GC19M041301
NNT	Nicotinamide Nucleotide Transhydrogenase	GC05P043638
ADIPOQ	Adiponectin, C1Q And Collagen Domain Containing	GC03P186842
BCL2L1	BCL2 Like 1	GC20M031664
ACP1	Acid Phosphatase 1	GC02P000254
CST3	Cystatin C	GC20M023608
SURF4	Surfeit 4	GC09M133361
PON1	Paraoxonase 1	GC07M095297
MBTPS1	Membrane Bound Transcription Factor Peptidase, Site 1	GC16M084053
NFKB1	Nuclear Factor Kappa B Subunit 1	GC04P102501
ABL1	ABL Proto-Oncogene 1, Non-Receptor Tyrosine Kinase	GC09P130713
CCL2	C-C Motif Chemokine Ligand 2	GC17P034255
STING1	Stimulator Of Interferon Response CGAMP Interactor 1	GC05M139476
BBC3	BCL2 Binding Component 3	GC19M047220
CASQ2	Calsequestrin 2	GC01M115700
CRYAB	Crystallin Alpha B	GC11M111908
SEC63	SEC63 Homolog, Protein Translocation Regulator	GC06M107867
ERLIN2	ER Lipid Raft Associated 2	GC08P037736
ELANE	Elastase, Neutrophil Expressed	GC19P000854
IGF2BP2	Insulin Like Growth Factor 2 MRNA Binding Protein 2	GC03M185643
MAPK9	Mitogen-Activated Protein Kinase 9	GC05M180234
VIM	Vimentin	GC10P017227
TNFRSF10B	TNF Receptor Superfamily Member 10b	GC08M023006
HLA-B	Major Histocompatibility Complex, Class I, B	GC06M031289
INSIG1	Insulin Induced Gene 1	GC07P155297
BACE1	Beta-Secretase 1	GC11M117285
CEBPB	CCAAT Enhancer Binding Protein Beta	GC20P050190
PDCD6	Programmed Cell Death 6	GC05P000272
RRBP1	Ribosome Binding Protein 1	GC20M017613
CANT1	Calcium Activated Nucleotidase 1	GC17M078992
MAP2	Microtubule Associated Protein 2	GC02P209424
ERMP1	Endoplasmic Reticulum Metallopeptidase 1	GC09M005756
UGGT2	UDP-Glucose Glycoprotein Glucosyltransferase 2	GC13M095801
TRIM13	Tripartite Motif Containing 13	GC13P049995
VCL	Vinculin	GC10P073995
BRSK2	BR Serine/Threonine Kinase 2	GC11P001389
CYBA	Cytochrome B-245 Alpha Chain	GC16M088643
CRYAA	Crystallin Alpha A	GC21P043169
GBF1	Golgi Brefeldin A Resistant Guanine Nucleotide Exchange Factor 1	GC10P102245
JPH2	Junctophilin 2	GC20M044111
TRIP11	Thyroid Hormone Receptor Interactor 11	GC14M091965
HSPA9	Heat Shock Protein Family A (Hsp70) Member 9	GC05M138554
PDIA6	Protein Disulfide Isomerase Family A Member 6	GC02M010774
ADAM10	ADAM Metallopeptidase Domain 10	GC15M058588
DYSF	Dysferlin	GC02P071453
SREBF1	Sterol Regulatory Element Binding Transcription Factor 1	GC17M017810
TRPC1	Transient Receptor Potential Cation Channel Subfamily C Member 1	GC03P142724
KEAP1	Kelch Like ECH Associated Protein 1	GC19M010486
TLR4	Toll Like Receptor 4	GC09P117704
CYP2E1	Cytochrome P450 Family 2 Subfamily E Member 1	GC10P133520
SGK1	Serum/Glucocorticoid Regulated Kinase 1	GC06M134169
HSD11B2	Hydroxysteroid 11-Beta Dehydrogenase 2	GC16P067433
PPARG	Peroxisome Proliferator Activated Receptor Gamma	GC03P012287
TMEM33	Transmembrane Protein 33	GC04P041937
UBB	Ubiquitin B	GC17P016380
PMM2	Phosphomannomutase 2	GC16P008788
RTN1	Reticulon 1	GC14M059595
ESR1	Estrogen Receptor 1	GC06P151656
FAF2	Fas Associated Factor Family Member 2	GC05P176447
GET3	Guided Entry Of Tail-Anchored Proteins Factor 3, ATPase	GC19P012737
HSP90AB1	Heat Shock Protein 90 Alpha Family Class B Member 1	GC06P044246
UBE2G2	Ubiquitin Conjugating Enzyme E2 G2	GC21M044768
G6PC	Glucose-6-Phosphatase Catalytic Subunit	GC17P042900
PRKAA1	Protein Kinase AMP-Activated Catalytic Subunit Alpha 1	GC05M040759
EGF	Epidermal Growth Factor	GC04P109912
CAV1	Caveolin 1	GC07P116524
RAB1B	RAB1B, Member RAS Oncogene Family	GC11P066270
BGLAP	Bone Gamma-Carboxyglutamate Protein	GC01P156242
CALM1	Calmodulin 1	GC14P090396
RAB1A	RAB1A, Member RAS Oncogene Family	GC02M065048
ATP2C1	ATPase Secretory Pathway Ca2+ Transporting 1	GC03P130850
EDEM3	ER Degradation Enhancing Alpha-Mannosidase Like Protein 3	GC01M184690
MAPK3	Mitogen-Activated Protein Kinase 3	GC16M030117
CRP	C-Reactive Protein	GC01M159715
ADAMTSL1	ADAMTS Like 1	GC09P017906
PLOD2	Procollagen-Lysine,2-Oxoglutarate 5-Dioxygenase 2	GC03M146069
CD40	CD40 Molecule	GC20P046118
ENO2	Enolase 2	GC12P006913
PIK3R1	Phosphoinositide-3-Kinase Regulatory Subunit 1	GC05P068215
SOAT1	Sterol O-Acyltransferase 1	GC01P179262
SREBF2	Sterol Regulatory Element Binding Transcription Factor 2	GC22P041833
GSK3B	Glycogen Synthase Kinase 3 Beta	GC03M119821
HSPD1	Heat Shock Protein Family D (Hsp60) Member 1	GC02M197486
MAP1LC3A	Microtubule Associated Protein 1 Light Chain 3 Alpha	GC20P034546
DDRGK1	DDRGK Domain Containing 1	GC20M003191
VAPA	VAMP Associated Protein A	GC18P009904
IFNG	Interferon Gamma	GC12M068064
COL1A1	Collagen Type I Alpha 1 Chain	GC17M050183
SLN	Sarcolipin	GC11M107709
ALG13	ALG13 UDP-N-Acetylglucosaminyltransferase Subunit	GC0XP111665
CXCR4	C-X-C Motif Chemokine Receptor 4	GC02M136114
EDEM2	ER Degradation Enhancing Alpha-Mannosidase Like Protein 2	GC20M035115
CASP7	Caspase 7	GC10P113679
TUSC3	Tumor Suppressor Candidate 3	GC08P015417
PNKD	PNKD Metallo-Beta-Lactamase Domain Containing	GC02P218270
IER3IP1	Immediate Early Response 3 Interacting Protein 1	GC18M047152
KCNQ1	Potassium Voltage-Gated Channel Subfamily Q Member 1	GC11P002444
LDLR	Low Density Lipoprotein Receptor	GC19P011061
FKBP14	FKBP Prolyl Isomerase 14	GC07M030010
AIFM1	Apoptosis Inducing Factor Mitochondria Associated 1	GC0XM130129
IL10	Interleukin 10	GC01M206767
HIF1A	Hypoxia Inducible Factor 1 Subunit Alpha	GC14P061695
PRDX4	Peroxiredoxin 4	GC0XP023665
ALG3	ALG3 Alpha-1,3- Mannosyltransferase	GC03M184244
BMP2	Bone Morphogenetic Protein 2	GC20P006696
GAPDH	Glyceraldehyde-3-Phosphate Dehydrogenase	GC12P006630
ALG11	ALG11 Alpha-1,2-Mannosyltransferase	GC13P052012
FGFR3	Fibroblast Growth Factor Receptor 3	GC04P001795
NCK1	NCK Adaptor Protein 1	GC03P136862
BCL2L11	BCL2 Like 11	GC02P111119
CDKN1A	Cyclin Dependent Kinase Inhibitor 1A	GC06P046057
CYBB	Cytochrome B-245 Beta Chain	GC0XP037780
ERGIC3	ERGIC And Golgi 3	GC20P035542
HLA-A	Major Histocompatibility Complex, Class I, A	GC06P033211
FICD	FIC Domain Containing	GC12P108515
POR	Cytochrome P450 Oxidoreductase	GC07P075899
ATM	ATM Serine/Threonine Kinase	GC11P108222
APEX1	Apurinic/Apyrimidinic Endodeoxyribonuclease 1	GC14P020455
VCAM1	Vascular Cell Adhesion Molecule 1	GC01P100719
NQO1	NAD(P)H Quinone Dehydrogenase 1	GC16M069706
PTPN11	Protein Tyrosine Phosphatase Non-Receptor Type 11	GC12P112418
PCSK9	Proprotein Convertase Subtilisin/Kexin Type 9	GC01P055039
SLC37A4	Solute Carrier Family 37 Member 4	GC11M119024
TRAPPC2	Trafficking Protein Particle Complex 2	GC0XM013712
MAP2K7	Mitogen-Activated Protein Kinase Kinase 7	GC19P007903
CPT2	Carnitine Palmitoyltransferase 2	GC01P053196
BOK	BCL2 Family Apoptosis Regulator BOK	GC02P241558
COL1A2	Collagen Type I Alpha 2 Chain	GC07P094394
DNAJB12	DnaJ Heat Shock Protein Family (Hsp40) Member B12	GC10M072332
BECN1	Beclin 1	GC17M042810
RECK	Reversion Inducing Cysteine Rich Protein With Kazal Motifs	GC09P036036
TOMM40	Translocase Of Outer Mitochondrial Membrane 40	GC19P044890
SRC	SRC Proto-Oncogene, Non-Receptor Tyrosine Kinase	GC20P037344
GPR37	G Protein-Coupled Receptor 37	GC07M124745
SERPINI1	Serpin Family I Member 1	GC03P167735
G6PD	Glucose-6-Phosphate Dehydrogenase	GC0XM154531
COPB1	COPI Coat Complex Subunit Beta 1	GC11M014436
PKP2	Plakophilin 2	GC12M032790
PRL	Prolactin	GC06M022230
SEC61G	SEC61 Translocon Subunit Gamma	GC07M054752
UBE2D2	Ubiquitin Conjugating Enzyme E2 D2	GC05P139526
ABCC8	ATP Binding Cassette Subfamily C Member 8	GC11M017392
ERLIN1	ER Lipid Raft Associated 1	GC10M100150
TEX264	Testis Expressed 264, ER-Phagy Receptor	GC03P051663
STT3A	STT3 Oligosaccharyltransferase Complex Catalytic Subunit A	GC11P125592
DNM1L	Dynamin 1 Like	GC12P032679
NLRP3	NLR Family Pyrin Domain Containing 3	GC01P247415
UBE2D3	Ubiquitin Conjugating Enzyme E2 D3	GC04M102794
TMEM43	Transmembrane Protein 43	GC03P014124
RUNX2	RUNX Family Transcription Factor 2	GC06P045327
RHOA	Ras Homolog Family Member A	GC03M049359
UBE2J2	Ubiquitin Conjugating Enzyme E2 J2	GC01M001254
ARL6IP1	ADP Ribosylation Factor Like GTPase 6 Interacting Protein 1	GC16M018792
NUPR1	Nuclear Protein 1, Transcriptional Regulator	GC16M028548
TXNIP	Thioredoxin Interacting Protein	GC01M145992
TNFSF11	TNF Superfamily Member 11	GC13P042562
PPARA	Peroxisome Proliferator Activated Receptor Alpha	GC22P046150
GABARAPL1	GABA Type A Receptor Associated Protein Like 1	GC12P010212
TRPM4	Transient Receptor Potential Cation Channel Subfamily M Member 4	GC19P049157
TRAM1	Translocation Associated Membrane Protein 1	GC08M070573
SRPRA	SRP Receptor Subunit Alpha	GC11M126263
LIPC	Lipase C, Hepatic Type	GC15P058410
STAU1	Staufen Double-Stranded RNA Binding Protein 1	GC20M049113
FKRP	Fukutin Related Protein	GC19P046746
TMEM208	Transmembrane Protein 208	GC16P067230
UFL1	UFM1 Specific Ligase 1	GC06P096521
STX17	Syntaxin 17	GC09P099906
TYR	Tyrosinase	GC11P089177
MAP1LC3B	Microtubule Associated Protein 1 Light Chain 3 Beta	GC16P087384
CLCN1	Chloride Voltage-Gated Channel 1	GC07P143316
CRHR1	Corticotropin Releasing Hormone Receptor 1	GC17P045784
RNF139	Ring Finger Protein 139	GC08P124474
TCF7L2	Transcription Factor 7 Like 2	GC10P112950
VKORC1	Vitamin K Epoxide Reductase Complex Subunit 1	GC16M031105
HSPA6	Heat Shock Protein Family A (Hsp70) Member 6	GC01P161524
CAPN2	Calpain 2	GC01P223701
RB1	RB Transcriptional Corepressor 1	GC13P048303
GANAB	Glucosidase II Alpha Subunit	GC11M063073
NPPB	Natriuretic Peptide B	GC01M011858
DCN	Decorin	GC12M091140
NR3C2	Nuclear Receptor Subfamily 3 Group C Member 2	GC04M148078
OSBP	Oxysterol Binding Protein	GC11M059818
UFD1	Ubiquitin Recognition Factor In ER Associated Degradation 1	GC22M019450
NOTCH1	Notch Receptor 1	GC09M136582
TMED10	Transmembrane P24 Trafficking Protein 10	GC14M075132
HLA-DRB3	Major Histocompatibility Complex, Class II, DR Beta 3	GC06Mn03715
IGF1	Insulin Like Growth Factor 1	GC12M102395
TAP2	Transporter 2, ATP Binding Cassette Subfamily B Member	GC06M032821
TMED9	Transmembrane P24 Trafficking Protein 9	GC05P177594
FAS	Fas Cell Surface Death Receptor	GC10P088969
MDM2	MDM2 Proto-Oncogene	GC12P068808
BSG	Basigin (Ok Blood Group)	GC19P000571
TMED4	Transmembrane P24 Trafficking Protein 4	GC07M044577
RNF5	Ring Finger Protein 5	GC06P033439
DHCR24	24-Dehydrocholesterol Reductase	GC01M054849
CCR6	C-C Motif Chemokine Receptor 6	GC06P167111
FOXO1	Forkhead Box O1	GC13M040555
USO1	USO1 Vesicle Transport Factor	GC04P075724
AGR2	Anterior Gradient 2, Protein Disulphide Isomerase Family Member	GC07M016818
ITIH4	Inter-Alpha-Trypsin Inhibitor Heavy Chain 4	GC03M052812
TRPC4	Transient Receptor Potential Cation Channel Subfamily C Member 4	GC13M037636
CD8A	CD8a Molecule	GC02M086784
LEP	Leptin	GC07P128241
TIA1	TIA1 Cytotoxic Granule Associated RNA Binding Protein	GC02M070209
SCAP	SREBF Chaperone	GC03M047413
ZFAND2B	Zinc Finger AN1-Type Containing 2B	GC02P219195
OSBPL8	Oxysterol Binding Protein Like 8	GC12M076354
TMED2	Transmembrane P24 Trafficking Protein 2	GC12P123584
MAN2A1	Mannosidase Alpha Class 2A Member 1	GC05P109689
UBQLN2	Ubiquilin 2	GC0XP056563
NPLOC4	NPL4 Homolog, Ubiquitin Recognition Factor	GC17M081556
RNF186	Ring Finger Protein 186	GC01M019814
KTN1	Kinectin 1	GC14P055559
PRKAA2	Protein Kinase AMP-Activated Catalytic Subunit Alpha 2	GC01P056645
FABP1	Fatty Acid Binding Protein 1	GC02M088122
C9orf72	C9orf72-SMCR8 Complex Subunit	GC09M027539
CP	Ceruloplasmin	GC03M149162
TMX1	Thioredoxin Related Transmembrane Protein 1	GC14P051240
ARSA	Arylsulfatase A	GC22M050622
CALHM1	Calcium Homeostasis Modulator 1	GC10M103454
CUL1	Cullin 1	GC07P148697
G3BP1	G3BP Stress Granule Assembly Factor 1	GC05P151771
GCG	Glucagon	GC02M162142
MATN3	Matrilin 3	GC02M019992
TMEM214	Transmembrane Protein 214	GC02P026997
RAB6A	RAB6A, Member RAS Oncogene Family	GC11M073676
RAC1	Rac Family Small GTPase 1	GC07P006380
CCDC47	Coiled-Coil Domain Containing 47	GC17M063745
TMTC3	Transmembrane O-Mannosyltransferase Targeting Cadherins 3	GC12P088142
ACTC1	Actin Alpha Cardiac Muscle 1	GC15M034788
CASP2	Caspase 2	GC07P144746
ORMDL3	ORMDL Sphingolipid Biosynthesis Regulator 3	GC17M039921
RNFT1	Ring Finger Protein, Transmembrane 1	GC17M059952
GPT	Glutamic--Pyruvic Transaminase	GC08P144502
PON2	Paraoxonase 2	GC07M095404
HMGB1	High Mobility Group Box 1	GC13M030456
MGAT5	Alpha-1,6-Mannosylglycoprotein 6-Beta-N-Acetylglucosaminyltransferase	GC02P134119
SSR2	Signal Sequence Receptor Subunit 2	GC01M156009
JPH4	Junctophilin 4	GC14M023568
UFM1	Ubiquitin Fold Modifier 1	GC13P038349
PTGS1	Prostaglandin-Endoperoxide Synthase 1	GC09P122370
TRIB3	Tribbles Pseudokinase 3	GC20P000361
ASPH	Aspartate Beta-Hydroxylase	GC08M061500
MYOC	Myocilin	GC01M171604
CREB1	CAMP Responsive Element Binding Protein 1	GC02P207529
PIK3CG	Phosphatidylinositol-4,5-Bisphosphate 3-Kinase Catalytic Subunit Gamma	GC07P106865
HTRA2	HtrA Serine Peptidase 2	GC02P074529
TFG	Trafficking From ER To Golgi Regulator	GC03P100709
ANXA5	Annexin A5	GC04M121667
GABARAP	GABA Type A Receptor-Associated Protein	GC17M007240
ARSG	Arylsulfatase G	GC17P068326
ITGB1	Integrin Subunit Beta 1	GC10M032900
MAN1A1	Mannosidase Alpha Class 1A Member 1	GC06M119269
PRKCD	Protein Kinase C Delta	GC03P053156
AGER	Advanced Glycosylation End-Product Specific Receptor	GC06M032180
CYP1A1	Cytochrome P450 Family 1 Subfamily A Member 1	GC15M074719
INSR	Insulin Receptor	GC19M007112
PPARGC1A	PPARG Coactivator 1 Alpha	GC04M023755
SCAMP5	Secretory Carrier Membrane Protein 5	GC15P074957
STAT3	Signal Transducer And Activator Of Transcription 3	GC17M042313
TTN	Titin	GC02M178525
NPY	Neuropeptide Y	GC07P024290
TG	Thyroglobulin	GC08P132866
TMCO1	Transmembrane And Coiled-Coil Domains 1	GC01M165724
FOXO3	Forkhead Box O3	GC06P108559
DNAJA1	DnaJ Heat Shock Protein Family (Hsp40) Member A1	GC09P033025
PIEZO1	Piezo Type Mechanosensitive Ion Channel Component 1	GC16M088715
BAG1	BAG Cochaperone 1	GC09M033245
RPSA	Ribosomal Protein SA	GC03P039406
KNG1	Kininogen 1	GC03P186717
RYR3	Ryanodine Receptor 3	GC15P033310
TOR1B	Torsin Family 1 Member B	GC09P129803
SSR1	Signal Sequence Receptor Subunit 1	GC06M007268
ADRB2	Adrenoceptor Beta 2	GC05P148825
NOS1	Nitric Oxide Synthase 1	GC12M117208
IREB2	Iron Responsive Element Binding Protein 2	GC15P078437
P4HTM	Prolyl 4-Hydroxylase, Transmembrane	GC03P049150
AGR3	Anterior Gradient 3, Protein Disulphide Isomerase Family Member	GC07M016854
CDIPT	CDP-Diacylglycerol--Inositol 3-Phosphatidyltransferase	GC16M029870
SRP68	Signal Recognition Particle 68	GC17M076038
CCDC88B	Coiled-Coil Domain Containing 88B	GC11P064340
CERT1	Ceramide Transporter 1	GC05M075356
LRP5	LDL Receptor Related Protein 5	GC11P068298
NGF	Nerve Growth Factor	GC01M115285
RAB10	RAB10, Member RAS Oncogene Family	GC02P026033
TLR9	Toll Like Receptor 9	GC03M052222
SHH	Sonic Hedgehog Signaling Molecule	GC07M155799
MMP9	Matrix Metallopeptidase 9	GC20P046008
UGT1A1	UDP Glucuronosyltransferase Family 1 Member A1	GC02P233760
PINK1	PTEN Induced Kinase 1	GC01P020634
ERGIC2	ERGIC And Golgi 2	GC12M029337
SERPINA7	Serpin Family A Member 7	GC0XM106032
YKT6	YKT6 V-SNARE Homolog	GC07P044200
SEC22B	SEC22 Homolog B, Vesicle Trafficking Protein (Gene/Pseudogene)	GC01M120150
SGPP1	Sphingosine-1-Phosphate Phosphatase 1	GC14M063684
MGST1	Microsomal Glutathione S-Transferase 1	GC12P016347
RBX1	Ring-Box 1	GC22P040951
STARD3	StAR Related Lipid Transfer Domain Containing 3	GC17P039637
CD36	CD36 Molecule	GC07P080369
ESYT2	Extended Synaptotagmin 2	GC07M158730
GBA	Glucosylceramidase Beta	GC01M155234
SCG5	Secretogranin V	GC15P032641
KDR	Kinase Insert Domain Receptor	GC04M055078
SCD	Stearoyl-CoA Desaturase	GC10P100347
TERT	Telomerase Reverse Transcriptase	GC05M001253
PKD2	Polycystin 2, Transient Receptor Potential Cation Channel	GC04P088007
CREBRF	CREB3 Regulatory Factor	GC05P173056
GSTM1	Glutathione S-Transferase Mu 1	GC01P109687
GPX1	Glutathione Peroxidase 1	GC03M049370
RHBDD1	Rhomboid Domain Containing 1	GC02P226835
TGM2	Transglutaminase 2	GC20M038127
UBE4B	Ubiquitination Factor E4B	GC01P010032
DSG2	Desmoglein 2	GC18P031498
STX18	Syntaxin 18	GC04M004417
COL9A1	Collagen Type IX Alpha 1 Chain	GC06M070215
MARCHF6	Membrane Associated Ring-CH-Type Finger 6	GC05P010356
FKBP10	FKBP Prolyl Isomerase 10	GC17P041812
UBA52	Ubiquitin A-52 Residue Ribosomal Protein Fusion Product 1	GC19P018563
UBE2D1	Ubiquitin Conjugating Enzyme E2 D1	GC10P058334
WNT1	Wnt Family Member 1	GC12P049041
CDK1	Cyclin Dependent Kinase 1	GC10P060772
DES	Desmin	GC02P219418
HSPA1L	Heat Shock Protein Family A (Hsp70) Member 1 Like	GC06M031809
ACAN	Aggrecan	GC15P088814
ATXN3	Ataxin 3	GC14M093534
ACE	Angiotensin I Converting Enzyme	GC17P063477
JPH3	Junctophilin 3	GC16P087601
UBQLN4	Ubiquilin 4	GC01M156033
ARSH	Arylsulfatase Family Member H	GC0XP003006
FBXO6	F-Box Protein 6	GC01P011664
FUS	FUS RNA Binding Protein	GC16P031418
GUSB	Glucuronidase Beta	GC07M065960
PML	Promyelocytic Leukemia	GC15P073994
AGTR1	Angiotensin II Receptor Type 1	GC03P148697
SEC23IP	SEC23 Interacting Protein	GC10P119892
TTR	Transthyretin	GC18P031557
AUP1	AUP1 Lipid Droplet Regulating VLDL Assembly Factor	GC02M074526
NGLY1	N-Glycanase 1	GC03M025718
PRKCSH	Protein Kinase C Substrate 80K-H	GC19P011435
IVL	Involucrin	GC01P152881
UBXN4	UBX Domain Protein 4	GC02P135741
JKAMP	JNK1/MAPK8 Associated Membrane Protein	GC14P059484
HSPA2	Heat Shock Protein Family A (Hsp70) Member 2	GC14P064535
TNFSF10	TNF Superfamily Member 10	GC03M172505
GET4	Guided Entry Of Tail-Anchored Proteins Factor 4	GC07P000876
HSD17B10	Hydroxysteroid 17-Beta Dehydrogenase 10	GC0XM053431
DAB2IP	DAB2 Interacting Protein	GC09P121566
UBL4A	Ubiquitin Like 4A	GC0XM154483
BSCL2	BSCL2 Lipid Droplet Biogenesis Associated, Seipin	GC11M063080
GSTP1	Glutathione S-Transferase Pi 1	GC11P067583
MFN2	Mitofusin 2	GC01P011980
UBE2K	Ubiquitin Conjugating Enzyme E2 K	GC04P039700
CAMK2G	Calcium/Calmodulin Dependent Protein Kinase II Gamma	GC10M073812
TMEM117	Transmembrane Protein 117	GC12P043795
GOSR1	Golgi SNAP Receptor Complex Member 1	GC17P030477
OPA3	Outer Mitochondrial Membrane Lipid Metabolism Regulator OPA3	GC19M045527
SCN4A	Sodium Voltage-Gated Channel Alpha Subunit 4	GC17M063938
GOLGA2	Golgin A2	GC09M128255
MYC	MYC Proto-Oncogene, BHLH Transcription Factor	GC08P127735
CYB5R3	Cytochrome B5 Reductase 3	GC22M042617
SVIP	Small VCP Interacting Protein	GC11M022799
NLRP1	NLR Family Pyrin Domain Containing 1	GC17M005499
ZDHHC6	Zinc Finger DHHC-Type Palmitoyltransferase 6	GC10M112430
EEF2	Eukaryotic Translation Elongation Factor 2	GC19M003976
TMEM259	Transmembrane Protein 259	GC19M001010
TNFRSF1A	TNF Receptor Superfamily Member 1A	GC12M006328
CDK5	Cyclin Dependent Kinase 5	GC07M151053
DSPP	Dentin Sialophosphoprotein	GC04P087608
EEF1A1	Eukaryotic Translation Elongation Factor 1 Alpha 1	GC06M073515
NSFL1C	NSFL1 Cofactor	GC20M001442
F8	Coagulation Factor VIII	GC0XM154835
TMX3	Thioredoxin Related Transmembrane Protein 3	GC18M068673
OXT	Oxytocin/Neurophysin I Prepropeptide	GC20P003068
SLC2A1	Solute Carrier Family 2 Member 1	GC01M042925
EIF2AK1	Eukaryotic Translation Initiation Factor 2 Alpha Kinase 1	GC07M006022
ICAM1	Intercellular Adhesion Molecule 1	GC19P010270
CACNB4	Calcium Voltage-Gated Channel Auxiliary Subunit Beta 4	GC02M151832
CDKAL1	CDK5 Regulatory Subunit Associated Protein 1 Like 1	GC06P020534
FMR1	FMRP Translational Regulator 1	GC0XP147912
FURIN	Furin, Paired Basic Amino Acid Cleaving Enzyme	GC15P090868
PLA2G6	Phospholipase A2 Group VI	GC22M045345
COPA	COPI Coat Complex Subunit Alpha	GC01M160288
PTGIS	Prostaglandin I2 Synthase	GC20M049503
MAPKAPK2	MAPK Activated Protein Kinase 2	GC01P206684
SSR3	Signal Sequence Receptor Subunit 3	GC03M156540
TFEB	Transcription Factor EB	GC06M041835
CYP1A2	Cytochrome P450 Family 1 Subfamily A Member 2	GC15P074748
DUSP19	Dual Specificity Phosphatase 19	GC02P183078
DNAJB2	DnaJ Heat Shock Protein Family (Hsp40) Member B2	GC02P219279
HLA-DRA	Major Histocompatibility Complex, Class II, DR Alpha	GC06P032439
HSPH1	Heat Shock Protein Family H (Hsp110) Member 1	GC13M031134
TMCC1	Transmembrane And Coiled-Coil Domain Family 1	GC03M129647
PSMD2	Proteasome 26S Subunit, Non-ATPase 2	GC03P184298
DHCR7	7-Dehydrocholesterol Reductase	GC11M071428
DPM2	Dolichyl-Phosphate Mannosyltransferase Subunit 2, Regulatory	GC09M127935
TGFB3	Transforming Growth Factor Beta 3	GC14M075958
APAF1	Apoptotic Peptidase Activating Factor 1	GC12P098645
CALR3	Calreticulin 3	GC19M016450
COL9A2	Collagen Type IX Alpha 2 Chain	GC01M040300
MYH6	Myosin Heavy Chain 6	GC14M023380
CAPN1	Calpain 1	GC11P065198
PRDX1	Peroxiredoxin 1	GC01M045511
GORASP2	Golgi Reassembly Stacking Protein 2	GC02P170928
NOTCH3	Notch Receptor 3	GC19M015159
SEC31B	SEC31 Homolog B, COPII Coat Complex Component	GC10M100486
AQP11	Aquaporin 11	GC11P077589
ICMT	Isoprenylcysteine Carboxyl Methyltransferase	GC01M006222
MCL1	MCL1 Apoptosis Regulator, BCL2 Family Member	GC01M150673
SKP1	S-Phase Kinase Associated Protein 1	GC05M134148
SOX9	SRY-Box Transcription Factor 9	GC17P072121
FLNB	Filamin B	GC03P058008
JPH1	Junctophilin 1	GC08M074234
EGR1	Early Growth Response 1	GC05P138465
SDF2L1	Stromal Cell Derived Factor 2 Like 1	GC22P023730
ECPAS	Ecm29 Proteasome Adaptor And Scaffold	GC09M111361
CCND1	Cyclin D1	GC11P069641
CDH2	Cadherin 2	GC18M027950
FASLG	Fas Ligand	GC01P172628
YOD1	YOD1 Deubiquitinase	GC01M207044
MAP2K1	Mitogen-Activated Protein Kinase Kinase 1	GC15P066386
PRKCA	Protein Kinase C Alpha	GC17P066302
ALOX15	Arachidonate 15-Lipoxygenase	GC17M004630
EPO	Erythropoietin	GC07P100720
SGTA	Small Glutamine Rich Tetratricopeptide Repeat Containing Alpha	GC19M002754
TLR2	Toll Like Receptor 2	GC04P153684
GOLPH3	Golgi Phosphoprotein 3	GC05M032124
RSAD2	Radical S-Adenosyl Methionine Domain Containing 2	GC02P006865
GP6	Glycoprotein VI Platelet	GC19M055013
TTPA	Alpha Tocopherol Transfer Protein	GC08M063048
CPQ	Carboxypeptidase Q	GC08P096645
KPNB1	Karyopherin Subunit Beta 1	GC17P047649
EIF4E	Eukaryotic Translation Initiation Factor 4E	GC04M098871
PPP1CA	Protein Phosphatase 1 Catalytic Subunit Alpha	GC11M067415
FOXRED2	FAD Dependent Oxidoreductase Domain Containing 2	GC22M036487
KRT14	Keratin 14	GC17M041582
UBXN8	UBX Domain Protein 8	GC08P030723
CTSD	Cathepsin D	GC11M001752
HM13	Histocompatibility Minor 13	GC20P031514
PKD1	Polycystin 1, Transient Receptor Potential Channel Interacting	GC16M002170
DSG3	Desmoglein 3	GC18P031447
COL9A3	Collagen Type IX Alpha 3 Chain	GC20P062816
PRDM10	PR/SET Domain 10	GC11M129899
APOA4	Apolipoprotein A4	GC11M116820
FKBP5	FKBP Prolyl Isomerase 5	GC06M041289
MATN1	Matrilin 1	GC01M030711
PTH	Parathyroid Hormone	GC11M013492
ELAVL1	ELAV Like RNA Binding Protein 1	GC19M007958
M6PR	Mannose-6-Phosphate Receptor, Cation Dependent	GC12M008951
SERPINA2	Serpin Family A Member 2 (Gene/Pseudogene)	GC14M094363
AIF1	Allograft Inflammatory Factor 1	GC06P033396
MT-TK	Mitochondrially Encoded TRNA-Lys (AAA/G)	GCMTP008297
SFTPC	Surfactant Protein C	GC08P022156
TPP1	Tripeptidyl Peptidase 1	GC11M006614
USP19	Ubiquitin Specific Peptidase 19	GC03M049205
ATXN2	Ataxin 2	GC12M111443
CDC42	Cell Division Cycle 42	GC01P022043
GPER1	G Protein-Coupled Estrogen Receptor 1	GC07P001143
PRDX5	Peroxiredoxin 5	GC11P064317
U2AF1	U2 Small Nuclear RNA Auxiliary Factor 1	GC21M043092
PXN	Paxillin	GC12M120210
SHISA5	Shisa Family Member 5	GC03M048468
BRCA1	BRCA1 DNA Repair Associated	GC17M043044
SHC1	SHC Adaptor Protein 1	GC01M154962
HEXA	Hexosaminidase Subunit Alpha	GC15M072340
OSBPL3	Oxysterol Binding Protein Like 3	GC07M024836
COL10A1	Collagen Type X Alpha 1 Chain	GC06M116118
QDPR	Quinoid Dihydropteridine Reductase	GC04M017460
SET	SET Nuclear Proto-Oncogene	GC09P128684
BET1	Bet1 Golgi Vesicular Membrane Trafficking Protein	GC07M093962
CES1	Carboxylesterase 1	GC16M055836
LPIN1	Lipin 1	GC02P011649
RAB2A	RAB2A, Member RAS Oncogene Family	GC08P060516
SCFD1	Sec1 Family Domain Containing 1	GC14P030622
EMD	Emerin	GC0XP154379
NPC1	NPC Intracellular Cholesterol Transporter 1	GC18M023506
STBD1	Starch Binding Domain 1	GC04P076306
UBE2G1	Ubiquitin Conjugating Enzyme E2 G1	GC17M004270
CYB5A	Cytochrome B5 Type A	GC18M074250
MAPK8IP1	Mitogen-Activated Protein Kinase 8 Interacting Protein 1	GC11P045961
SELENOF	Selenoprotein F	GC01M086863
CYB5R4	Cytochrome B5 Reductase 4	GC06P083859
DMPK	DM1 Protein Kinase	GC19M045769
SPAST	Spastin	GC02P032063
CTSK	Cathepsin K	GC01M150796
G6PC3	Glucose-6-Phosphatase Catalytic Subunit 3	GC17P044070
VDAC1	Voltage Dependent Anion Channel 1	GC05M133975
FPR2	Formyl Peptide Receptor 2	GC19P051752
SERPINE1	Serpin Family E Member 1	GC07P101127
COG7	Component Of Oligomeric Golgi Complex 7	GC16M023307
SGPP2	Sphingosine-1-Phosphate Phosphatase 2	GC02P222424
CAV3	Caveolin 3	GC03P008733
DPAGT1	Dolichyl-Phosphate N-Acetylglucosaminephosphotransferase 1	GC11M119096
RCN1	Reticulocalbin 1	GC11P032090
CTSB	Cathepsin B	GC08M011842
NCK2	NCK Adaptor Protein 2	GC02P105744
PTK2	Protein Tyrosine Kinase 2	GC08M140657
SEC11A	SEC11 Homolog A, Signal Peptidase Complex Subunit	GC15M084669
SRPRB	SRP Receptor Subunit Beta	GC03P133784
PSMA5	Proteasome 20S Subunit Alpha 5	GC01M109399
STIP1	Stress Induced Phosphoprotein 1	GC11P064203
CLGN	Calmegin	GC04M140388
PTEN	Phosphatase And Tensin Homolog	GC10P087863
ZC3H12A	Zinc Finger CCCH-Type Containing 12A	GC01P037474
HSD17B12	Hydroxysteroid 17-Beta Dehydrogenase 12	GC11P043702
RCN2	Reticulocalbin 2	GC15P076931
AFP	Alpha Fetoprotein	GC04P073431
UBAC2	UBA Domain Containing 2	GC13P099200
FN1	Fibronectin 1	GC02M215360
RELA	RELA Proto-Oncogene, NF-KB Subunit	GC11M065653
MMP2	Matrix Metallopeptidase 2	GC16P055390
PIGN	Phosphatidylinositol Glycan Anchor Biosynthesis Class N	GC18M061905
TMED7	Transmembrane P24 Trafficking Protein 7	GC05M115613
