# Supplementary material for: GPX1 and RCN1 as New Endoplasmic Reticulum Stress-Related Biomarkers in Multiple Sclerosis Brain Tissue and Their Involvement in the APP-CD74 Pathway: An Integrated Study Combining Machine Learning and Multi-Omics
Source: Int J Mol Sci. 2025 Jun 29;26(13):6286. doi: 10.3390/ijms26136286 (PMC12249644; doi:10.3390/ijms26136286)
Supplement: Supplementary file 1 [file ijms-26-06286-s001.zip › Supplementary Table S2.xlsx]

## Sheet: Sheet1
Gene	Forward-Primer(5,-3,)	Reverse-Primer(5,-3,)
GAPDH	AGGTCGGTGTGAACGGATTTG	TGTAGACCATGTAGTTGAGGTCA
GPX1	AGTCCACCGTGTATGCCTTCT	GAGACGCGACATTCTCAATGA
RCN1	CTTCCTGGGCAAGGAGGAC	CGTTTGATCCAAAGTTTCAGCTC
UBE2D3	AACTTAGTGATTTGGCCCGTG	GGGCTGTCATTAGGTCCCATAA
